# Supplementary material for: Understanding Childhood Fever: A Qualitative Study of Family Attitudes, Emotions, and Caregiving Practices
Source: Children (Basel). 2025 Nov 21;12(12):1584. doi: 10.3390/children12121584 (PMC12731955; doi:10.3390/children12121584)
Supplement: Supplementary file 1 [file children-12-01584-s001.zip]

Archive with 1 entries (1 files):
- children-3985060-supplementary.pdf
